# Supplementary material for: Chalk Talks for the Clinical Setting: Evaluation of a Medical Education Workshop for Fellows
Source: MedEdPORTAL. 2024 Mar 5;20:11385. doi: 10.15766/mep_2374-8265.11385 (PMC10912192; doi:10.15766/mep_2374-8265.11385)
Supplement: Supplementary file 1 — Chalk Talk Presentation.pptxAssignment Instructions.docxResources on Creating Chalk Talks.docxFeedback and Evaluation Tool.docxPre- and Postworkshop Survey.docx [file mep_2374-8265.11385-s001.zip]

Archive with 6 entries (6 files):
- C. Resources on Creating Chalk Talks.docx
- D. Feedback and Evaluation Tool.docx
- E. Pre- and Postworkshop Survey.docx
- A. Chalk Talk Presentation.pptx
- B. Assignment Instructions.docx
- _Educational Summary Report_11385.pdf
